# Supplementary material for: Genome-Wide Identification and Characterization of the Cyclophilin Gene Family in the Nematophagous Fungus Purpureocillium lilacinum
Source: Int J Mol Sci. 2019 Jun 18;20(12):2978. doi: 10.3390/ijms20122978 (PMC6627767; doi:10.3390/ijms20122978)
Supplement: Supplementary file 1 [file ijms-20-02978-s001.zip]

Archive with 10 entries (8 files):
- proofread/
- proofread/Supplementary Material/
- proofread/Supplementary Material/2019.6.7 Supplementary figures.docx
- proofread/Supplementary Material/Supplementary table 1.xlsx
- proofread/Supplementary Material/Supplementary table 2.xlsx
- proofread/Supplementary Material/Supplementary table 3.xlsx
- proofread/Supplementary Material/Supplementary table 4.xlsx
- proofread/Supplementary Material/Supplementary table 5.xlsx
- proofread/Supplementary Material/~$able 1.docx
- proofread/manuscript.v5.docx
