# Supplementary material for: Genome-Wide Identification and Characterization of the Cyclophilin Gene Family in the Nematophagous Fungus Purpureocillium lilacinum
Source: Int J Mol Sci. 2019 Jun 18;20(12):2978. doi: 10.3390/ijms20122978 (PMC6627767; doi:10.3390/ijms20122978)
Supplement: Supplementary file 1 [file ijms-20-02978-s001.zip › proofread/Supplementary Material/Supplementary table 1.xlsx]

## Sheet: Sheet1
Table S5. Amino acid sequences and annotations of motifs identified from all selected fungal CYPs in this study.
ID	Sequences	Annotation
motif 1	YYKGSIFHRVIPNFMIQGGDF	CYP
motif 2	MANAGPNTNGSQFFI	CYP
motif 3	PTPWLDGKHVVFGEVVEGMDV	CYP
motif 4	IVFELFDDVVPKTAENFRALC	CYP
motif 5	GTGGKSIYGEKFEDE	CYP
motif 6	EARAQALTLEMMGDLPFAEVKPPENVLFVCKLNPVTQDEDLELIFSRFGKILSCEVIRDKKTGDSLQYAFIEFEDKESCEQAYFKMQGVLIDDRRIHVDF	RRM
motif 7	KLKHDRPGLLS	CYP
motif 8	IENVPTDEGDRPLEDIKIKDVGILEBPFE	NA
motif 9	DFLITSSIDGVVKFWKKIAQGIEFVKEFRAHLGEIKSVSVSQDGRSFATVGADKTIKIFDVITFDLLAMJKLDYTPKCVCWVHSKGASLPLLAVSEEEKP	WD40
motif 10	LRRKANVIFDESGNFILYGSMLGIKVLNTYTNQVVRVYGKDENFRPLNLALYQGQPQKKGVTTVEMAASANPLLQESEERDPILVATGFGKVRFYLFTN	NA
motif 11	KVYFDISIGGKPLGR	NA
motif 12	ELKSSTBLFEFKKAKSVPTCLTISPNGKSFATFSFPDRKVRIFDFATGKLYRTYDESLQAIEEMQ	WD40
motif 13	TTGNVFAWDTVERLNIKPKMWRDLVDDEEFTRKDIITLQDPQNAE	U-box
motif 14	DKAKALYRRGLAYVHVKDEEAALKDLEEALELAPNDAAIKKEJEAVKKKAKARKEKEKKAYSKFF	TPR
motif 15	VLKIASKJKDIGNKAFKKGBYSLALEKYQKALRYLNEYPPL	TPR
motif 16	PKKKRRVLPHEKLYLAALPASARYSKSLMHKEQLSFVTMTP	NA
motif 17	IENLGTGSGKPKADVVIADCG	NA
motif 18	MSVILHTTLGD	NA
motif 19	AAAYTTGRAAASFTSTGLTPETSGERALLSDEEYMLKPKRV	NA
motif 20	KGLHRSPVHJMAFNDAYDCVVSADEGGMVEYW	NA
