# Supplementary material for: Genome-Wide Identification and Characterization of the Cyclophilin Gene Family in the Nematophagous Fungus Purpureocillium lilacinum
Source: Int J Mol Sci. 2019 Jun 18;20(12):2978. doi: 10.3390/ijms20122978 (PMC6627767; doi:10.3390/ijms20122978)
Supplement: Supplementary file 1 [file ijms-20-02978-s001.zip › proofread/Supplementary Material/Supplementary table 2.xlsx]

## Sheet: Sheet1
Table S4. The orthologs of PlCYPs from human, Arabidopsis thaliana, Saccharomyces cerevisiae, Schizosaccharomyces pombe, Beauveria bassiana.
	Human	Arabidopsis thaliana	Saccharomyces cerevisiae	Schizosaccharomyces pombe	Beauveria bassiana
PlCYP1	PPIL1(70.67%)	AtCYP18-2(64.05%)	—	SpCYP1(70.59%)	BbCYPC(80.12%)
PlCYP2	CYP60(38.09)	AtCYP65(41.40%)	—	SpCYP8(41.62%)	BbCYP8(75.00%)
PlCYP3	CYPB(64.14)	—	CPR5(58.21%)	SpCYP4(71.04%)	BbCYPB(88.94%)
PlCYP4	CYP40(49.59%)	AtCYP40(47.73%)	CPR6(47.59%)	SpCYP5(48.34%)	BbCYPD(78.72%)
PlCYP5	PPIL4(56.50%)	AtCYP59(46.68%)	—	SpCYP6(Rct1,59.82%)	BbCYP6(86.10%)
PlCYP6	HAL539(47.98%)	AtCYP71(44.65%)	—	SpCYP9(46.02%)	BbCYPE(78.62%)
PlCYP7	Cwc27(47.23%)	—	—	SpCYP7(33.68%)	BbCYP9(70.31%)
PlCYP8	PPIL3(58.93)	AtCYP18-1(57.59%)	—	—	BbCYP3(82.63%)
PlCYP9	CYPA(61.93%)	AtCYP20-1(61.62%)	CPR1(66.29%)	SpCYP2(74.17%)	BbCYPX(80.66%)
PlCYP10	CYPH(61.63%)	—	—	SpCYP3(62.64%)	BbCYPH(90.11%)
