# Supplementary material for: Genome-Wide Identification and Characterization of the Cyclophilin Gene Family in the Nematophagous Fungus Purpureocillium lilacinum
Source: Int J Mol Sci. 2019 Jun 18;20(12):2978. doi: 10.3390/ijms20122978 (PMC6627767; doi:10.3390/ijms20122978)
Supplement: Supplementary file 1 [file ijms-20-02978-s001.zip › proofread/Supplementary Material/Supplementary table 3.xlsx]

## Sheet: Sheet1
Table S1. CYPs of fungi in the phylum Ascomycota
Species	Name	Accession
Saccharomyces cerevisiae	ScCPR1	P14832
	ScCPR2	P23285
	ScCPR3	P25719
	ScCPR4	P25334
	ScCPR5	P35176
	ScCPR6	P53691
	ScCPR7	P47103
	ScCPR8	P53728
	ScCWC27	Q02770
Schizosaccharomyces pombe	SpCYP1	P87051
	SpCYP2	P18253
	SpCYP3	O74729
	SpCYP4	O94273
	SpCYP5	Q11004
	SpCYP6	Q9UUE4
	SpCYP7	O42941
	SpCYP8	Q09928
	SpCYP9	O74942
Candida albicans	CaCYP1	Q5AH66
	CaCYP2	Q5ALM6
	CaCYP3	Q5A2Z0
	CaCYP4	Q59YT3
	CaCYP5	Q5ACI8
	CaCYP6	Q5A9Y5
Candida glabrata	CgCYP1	Q6FVK5
	CgCYP2	Q6FS12
	CgCYP3	Q6FSC9
	CgCYP4	Q6FPI7
	CgCYP5	Q6FNU6
	CgCYP6	Q6FJ99
Aspergillus nidulans	AnCYP1	Q5ASX5
	AnCYP2	Q5ASQ0
	AnCYP3	Q5B6L6
	AnCYP4	Q5AQL0
	AnCYP5	Q5BAH7
	AnCYP6	Q5B4R3
	AnCYP7	Q5B4E7
	AnCYP8	Q5ARI5
	AnCYP9	Q5AXT6
	AnCYP10	Q5BGF0
	AnCWC27	Q5AUG9
Aspergillus fumigatus	AfCYP1	Q4WCR3
	AfCYP2	Q4WWX5
	AfCYP3	Q4WCM6
	AfCYP4	Q4WHY9
	AfCYP5	Q4WMB6
	AfCYP6	Q4WP12
	AfCYP7	Q4WIF3
	AfCYP8	Q4WAQ9
	AfCYP9	Q4WVU5
	AfCYP10	Q4WKP5
	AfCWC27	Q4WE62
Gibberella zeae	GzCYP1	Q4I1Y1
	GzCYP2	Q4IPB8
	GzCYP3	Q4IPH4
	GzCYP4	Q4I5R9
	GzCYP5	Q4IPT1
	GzCYP6	Q4HXF6
	GzCYP7	Q4IBK5
	GzCYP8	Q4IE79
	GzCYP9	Q4IQM8
	GzCWC27	Q4IPB3
Neurospora crassa	NcCYP1	Q7SF72
	NcCYP2	Q7SG06
	NcCYP3	Q7S7Z6
	NcCYP4	P10255
	NcCYP5	Q9P3X9
	NcCYP6	Q7RXA6
	NcCYP7	Q7SCP8
	NcCYP8	Q7RZ18
	NcCWC27	Q7SBX8
Beauveria bassiana	BbCYPA	HQ610831
	BbCYPB	HQ123503
	BbCYPC	HQ644300
	BbCYPD	HQ248170
	BbCYPE	JQ739453
	BbCYPH	HQ248181
	BbCYPX	HQ248180
	BbCYP3	JQ366009
	BbCYP6	JQ394934
	BbCYP8	JQ739452
	BbCYP9	JQ655802
