# Supplementary material for: Genome-Wide Identification and Characterization of the Cyclophilin Gene Family in the Nematophagous Fungus Purpureocillium lilacinum
Source: Int J Mol Sci. 2019 Jun 18;20(12):2978. doi: 10.3390/ijms20122978 (PMC6627767; doi:10.3390/ijms20122978)
Supplement: Supplementary file 1 [file ijms-20-02978-s001.zip › proofread/Supplementary Material/Supplementary table 4.xlsx]

## Sheet: Sheet1
Table S2. List of primer sequences used in this study.
Name	Sequence	Use
PlCYP1q-F	CCTCACGCTTCCAAAAGTCGC	qPCR
PlCYP1q-R	TGGAGCCCATTGTGGTGTCG	qPCR
PlCYP2q-F	GCGAGGGTAGCCGTAGATAAGG	qPCR
PlCYP2q-R	TGAGCCCTGTGCTGGTGAAG	qPCR
PlCYP3q-F	TCATTACCACCATCATCACTTC	qPCR
PlCYP3q-R	GACAATCTTGACCGTCTTCTC	qPCR
PlCYP4q-F	GGCTCGCAGTTCTTCATC	qPCR
PlCYP4q-R	GACAGGGTCTGGAGGTTCT	qPCR
PlCYP5q-F	TGGATGACAAAGGCTACCC	qPCR
PlCYP5q-R	CCGCACCGTCTTGAGTT	qPCR
PlCYP6q-F	CTGGGTCCATCAGAAAGGCG	qPCR
PlCYP6q-R	GCCGAGACAACGCAGTCAAAT	qPCR
PlCYP7q-F	ACAGGCTTCGGAACAAAA	qPCR
PlCYP7q-R	AAATGACAGCGAGTGCG	qPCR
PlCYP8q-F	CGGCTCCCAGTTCTTCA	qPCR
PlCYP8q-R	GCGGCTCTTCTTGTCCA	qPCR
PlCYP9q-F	CTCTCCCACAACTCGCA	qPCR
PlCYP9q-R	ACCCTCCCACTCAATGTC	qPCR
PlCYP10q-F	AACAGCAACGGCTCGCA	qPCR
PlCYP10q-R	CCATCTTCTTGACCACATCG	qPCR
Actin-F	GCCCTCTGTCCTGGGTCTT	qPCR
Actin-R	ACAGGGAGGCGAGAATGGA	qPCR
Tubulin-F	AGACCATCTCTGGCGAGCAT	qPCR
Tubulin-R	GCATCAGTTGTCCGTTTAGGCA	qPCR
pEGADC5-F	CGGAATTCATGTCGGTCTTGCTCGAGAC	transient expression
pEGADC5-R	CGGGATCCTCTCCTTGACCGGTAAGTAT	transient expression
pEGADC7-F	CCCAAGCTTATGTCATCCCTTTACAATCT	transient expression
pEGADC7-R	CGGGATCCCTTGGCGCCTCTACCCGCCA	transient expression
28aC4-F	CGGGATCCGCCTCCGAGACCGACACCAA	prokaryotic expression
28aC4-R	CGGAATTCCTACGAAAAGAACTTCTTGT	prokaryotic expression
28aC6-F	CGGGATCCGACGACAATCGCTCACAGAAG	prokaryotic expression
28aC6-R	CGGAATTCCTACATTACGTCAATGTTGAG	prokaryotic expression
