# Supplementary material for: Genome-Wide Identification and Characterization of the Cyclophilin Gene Family in the Nematophagous Fungus Purpureocillium lilacinum
Source: Int J Mol Sci. 2019 Jun 18;20(12):2978. doi: 10.3390/ijms20122978 (PMC6627767; doi:10.3390/ijms20122978)
Supplement: Supplementary file 1 [file ijms-20-02978-s001.zip › proofread/Supplementary Material/Supplementary table 5.xlsx]

## Sheet: expression level
Table S3. Mean expression folds of PlCYPs in different fungal samples, at egg parasitic stage and in response to abiotic stresses.
ID	G4	G8	B	AH		ID	30min	1h	3h	6h	12h
PlCyp1	1.23282	1.28121	1.15921	0.834486		PlCyp1	1.4351	1.55017	1.59908	1.5783	1.19648
PlCyp2	1.3634	1.56288	1.10642	0.982402		PlCyp2	1.27585	1.60031	2.20115	2.14419	2.18811
PlCyp3	1.20142	1.52561	1.20332	0.777894		PlCyp3	1.02768	1.20467	1.35604	1.73202	2.17342
PlCyp4	1.69097	1.9721	1.17958	0.771122		PlCyp4	0.931685	1.47201	1.1188	1.3356	1.49634
PlCyp5	1.58027	1.73945	1.34853	0.884038		PlCyp5	1.66061	2.17893	2.69906	3.45219	2.92217
PlCyp6	1.23039	1.40226	1.45841	1.01832		PlCyp6	1.28891	1.66847	1.71053	1.99883	2.06342
PlCyp7	1.07307	1.1269	0.921895	0.782495		PlCyp7	0.876906	1.09199	1.54248	1.36622	1.30739
PlCyp8	1.11413	1.29206	1.08517	1.00876		PlCyp8	1.04087	1.12461	1.35256	2.05872	2.19184
PlCyp9	1.53632	1.91309	1.24291	0.723306		PlCyp9	1.01053	1.22973	1.74802	1.86944	1.92529
PlCyp10	1.14072	1.33055	1.00165	0.97691		PlCyp10	0.950521	1.43722	1.14909	1.15961	0.919702
ID	NaCl_15min	NaCl_30min	NaCl_45min	NaCl_60min	Sorbitol_15min	Sorbitol_30min	Sorbitol_45min	Sorbitol_60min	H2O2_15min	H2O2_30min	H2O2_45min	H2O2_60min	Congo_red_15min	Congo_red_30min	Congo_red_45min	Congo_red_60min	Heat_30min	Cold_30min
PlCyp1	1.54148	1.72732	1.62708	1.55002	1.29141	1.22458	1.14257	1.07347	1.1224	1.10365	0.963006	0.920053	1.12164	0.98324	0.902678	0.802338	1.33793	0.870551
PlCyp2	1.48798	1.62928	1.38638	1.22094	1.56698	1.73066	1.69113	1.50662	1.14522	1.1209	1.01255	1.07338	1.2097	1.04101	0.929582	0.805517	1.97703	1.63959
PlCyp3	1.32988	1.29132	1.20241	1.02759	1.35905	1.31276	1.14282	1.07619	0.918215	1.00412	0.936877	0.839016	1.33108	1.47693	1.18586	1.00412	1.15436	0.952916
PlCyp4	1.32609	1.42543	1.27322	1.09062	1.33961	1.42914	1.29099	1.0756	1.15625	0.942878	1.02703	0.850264	1.14749	1.25859	0.881772	0.85568	2.95536	1.77769
PlCyp5	1.64276	1.87948	2.20496	2.56819	1.45473	1.63288	1.8931	2.13971	1.09307	0.959763	0.877062	0.940558	1.70616	2.04781	2.33068	2.35776	0.935191	1.36289
PlCyp6	1.39318	1.54677	1.82304	2.18305	1.50144	1.71279	1.99956	2.2705	1.12785	1.23622	1.06876	0.899235	1.43033	1.75688	1.92254	1.87863	1.82766	2.20891
PlCyp7	1.33312	1.26783	1.29185	0.963334	1.33124	1.36551	1.19978	1.01826	0.868791	0.817585	0.74369	0.744123	1.15891	1.04931	0.932671	0.830916	1.2086	0.82169
PlCyp8	1.40946	1.27989	1.09665	0.913688	1.25102	1.21681	1.06666	0.945909	1.00052	1.13271	0.876468	0.852997	1.33155	1.29215	1.13009	1.11196	1.69349	1.4811
PlCyp9	1.45154	1.24988	1.06847	0.19196	1.33073	1.27652	1.15312	1.07342	0.903243	1.07839	1.10615	0.842677	1.25314	0.739974	0.69683	0.625123	1.44393	0.97041
PlCyp10	1.33866	1.25847	1.17997	1.02013	1.17725	1.09083	0.971816	0.954018	0.899001	0.987661	1.061	0.917805	0.919394	0.830521	0.79485	0.729723	0.903335	0.856584
ID	1M NaCl	1.2M Sorbitol	H2O2	Congo red	pH 9	4℃	35℃
PlCyp1	-1.48569933032074	-0.583441039183123	-1.30749726374308	-0.947121834513574	-0.592745315754534	-0.348075942465083	0.421448432204113
PlCyp2	-2.03508618333826	-0.0971213046442314	0.212184085667776	0.0815014112379367	0.462504499583491	-0.316108684765493	0.262150882563133
PlCyp3	-0.991870492500508	-0.248321864704904	-1.62582363785039	0.0664297499201143	-0.36027852431083	0.607053783577342	0.576738213762929
PlCyp4	-2.84884959264873	-1.1101092919701	0.133213300556957	-0.143242209507932	-1.10670272009096	-1.57197280022191	2.73752981512317
PlCyp5	-3.53683275940616	-1.39277182644503	-1.30498236623334	-0.50459084211943	0.192508023744555	-1.76611433632782	0.419812309560307
PlCyp6	-1.29210159062825	-0.192242510730161	1.06655333997204	0.406987457655216	0.369628480737962	-0.429112085546358	1.18447461252202
PlCyp7	-1.96654040644775	-0.626048523505137	-0.813922494648813	-0.360616386465406	-0.267810562963526	-0.763402417078311	-0.212393882371968
PlCyp8	-1.78818044324143	-0.564896072432638	-1.52137695178504	-0.261217430874829	-0.359381598806023	-0.66329704094536	0.215953609081214
PlCyp9	-1.13448139966584	-0.186585862313128	-1.20533415103581	0.053887382623181	-0.249654968292051	0.349802203442122	0.571498820616528
PlCyp10	-2.27098013538987	-1.09493792464122	-1.04287578868924	-0.268508482653976	-1.32362386622497	-0.958993853294691	-0.111216720312256
